# Supplementary material for: Comprehensive comparative metabolome study of a large collection of Corsican bryophytes
Source: Front Plant Sci. 2025 Jan 7;15:1470307. doi: 10.3389/fpls.2024.1470307 (PMC11745878; doi:10.3389/fpls.2024.1470307)
Supplement: Supplementary file 1 [file Table1.xlsx]

## Sheet: Feuil1
Id	Species	Phylum	Order	Familly	Genus	Location	Mass (g)	Hexane		DCM		MeOH		DCM extract sample clean up	DCM	MeOH extract Sample clean up	MeOH extract	MeOH extract sample enrichment
															extract
								Mass (mg)	Yields (%)	Mass (mg)	Yields (%)	Mass (mg)	Yields (%)	Yields (%)	mg by g of plant	Yields (%)	mg by g of plant	Yields (%)
C02	Dicranum scoparium	Moss	Dicranales	Dicranaceae	Dicranum	Vizzavona	50.0	117.1	0.2	281.1	0.6	1209.4	2.4	13.5	0.8	35.4	8.6	5.0
C03	Antitrichia curtipendula	Moss	Hypnales	Antitrichiaceae	Antitrichia	Vizzavona	50.0	76.2	0.2	118.6	0.2	1209.4	2.4	7.9	0.2	31.6	7.6	1.0
C04	Homalothecium sericeum	Moss	Hypnales	Brachytheciaceae	Homalothecium	Vizzavona	50.0	50.3	0.1	264.5	0.5	945.0	1.9	12.8	0.7	37.5	7.1
C11	Brachythecium rivulare	Moss	Hypnales	Brachytheciaceae	Brachythecium	Lopigna	26.6	50.6	0.2	96.6	0.4	346.7	1.3	16.0	0.6	52.0	6.8
C12	Porella obtusata	Liverwort	Porellales	Porellaceae	Porella	Lopigna	9.1	8.3	0.1	140.7	1.5	404.8	4.4	54.8	8.5	67.2	29.9
C14	Reboulia hemisphaerica	Liverwort	Marchantiales	Aytoniaceae	Reboulia	Lopigna	14.0	2.9	0.0	23.9	0.2	540.5	3.9	3.8	0.1	19.5	7.5
C15	Hypnum cupressiforme	Moss	Hypnales	Hypnaceae	Hypnum	Lopigna	96.0	146.1	0.2	328.1	0.3	1467.7	1.5	9.6	0.3	36.2	5.5
C19	Plagiomnium affine	Moss	Bryales	Mniaceae	Plagiomnium	Lopigna	75.0	107.9	0.1	164.0	0.2	585.2	0.8	12.6	0.3	48.7	3.8
C21	Rhynchostegium confertum	Moss	Hypnales	Brachytheciaceae	Rhynchostegium	Trova	4.6	14.6	0.3	21.2	0.5	146.1	3.2	5.7	0.3	44.0	14.0
C24	Lunularia crucciata	Liverwort	Lunulariales	Lununlariaceae	Lunularia	Trova	11.8	3.9	0.0	18.9	0.2	287.4	2.4	11.1	0.2	42.2	10.3
C26	Campylopus introflexus	Moss	Dicranales	Leucobryaceae	Campylopus	Trova	13.7	27.4	0.2	44.4	0.3	462.8	3.4	15.1	0.5	24.8	8.4
C27	Neckera complanata	Moss	Hypnales	Neckeraceae	Alleniella	Santo-Pietro-di-Venaco	12.0	23.5	0.2	80.4	0.7	437.2	3.6	18.9	1.3	39.3	14.3
C28	Hylocomium splendens	Moss	Equisetopsida	Hypnales	Hylocomiaceae	Santo-Pietro-di-Venaco	118	290.9	0.2	627.4	0.5	2539.5	2.2	12.6	0.7	20.8	4.5
C31	Bartramia halleriana	Moss	Bartramiales	Bartramiaceae	Bartramia	Santo-Pietro-di-Venaco	25.5	132.0	0.5	254.6	1.0	1137.7	4.5	77.8	7.8	13.0	5.8
C35	Neckera crispa	Moss	Hypnales	Neckeraceae	Exsertotheca	Santo-Pietro-di-Venaco	16.3	19.2	0.1	46.1	0.3	343.1	2.1	5.4	0.2	38.6	8.1
C36	Grimmia pulvinata	Moss	Grimmiales	Grimmiaceae	Grimmia	Santo-Pietro-di-Venaco	6.4	66.2	1.0	58.8	0.9	249.0	3.9	6.8	0.6	29.0	11.3
C37	Trichostomum crispulum	Moss	Dicranales	Pottiaceae	Trichostomum	Santo-Pietro-di-Venaco	40.0	52.2	0.1	74.7	0.2	177.7	0.4	6.7	0.1	69.5	3.1
C39	Fissidens taxifolius subsp. taxifolius	Moss	Dicranales	Fissidentaceae	Fissidens	Calvi	21.5	4.9	0.0	19.4	0.1	86.3	0.4	16.5	0.1	57.7	2.3
C40	Trichostomum brachydontium	Moss	Dicranales	Pottiaceae	Trichostomum	Bonifato forest	100.0	145.0	0.1	235.1	0.2	720.1	0.7	9.3	0.2	41.1	3.0
C42	Fissidens dubius	Moss	Dicranales	Fissidentaceae	Fissidens	Bonifato forest	84.0	27.5	0.0	173.7	0.2	1540.2	1.8	17.6	0.4	39.4	7.2
C45	Grimmia ramondii	Moss	Grimmiales	Grimmiaceae	Grimmia	Albertacce	125.0	1005.9	0.8	1592.1	1.3	2685.5	2.1	43.0	5.5	9.7	2.1
C46	Sphagnum subnitens	Moss	Sphagnales	Sphagnaceae	Sphagnum	Albertacce	24.0	119.2	0.5	126.4	0.5	726.3	3.0	24.8	1.3	44.3	13.4
C48	Pterigynandrum filiforme	Moss	Hypnales	Pterigynanadraceae	Pterigynandrum	Albertacce	7.0	32.4	0.5	103.9	1.5	219.8	3.1	24.5	3.6	43.8	13.8
C49	Orthotrichum rupestre	Moss	Orthotriachale	Orthotrichaceae	Lewinskya	Albertacce	5.6	22.7	0.4	76.3	1.4	337.1	6.0	32.3	4.4	9.8	5.9
C50	Bryum sp	Moss	Bryales	Bryaceae	Ptychostomum	Albertacce	6.8	23.1	0.3	71.1	1.0	143.1	2.1	9.2	1.0	39.7	8.3
C51	Racomitrium lanuginosum	Moss	Grimmiales	Grimmiaceae	Racomitrium	Albertacce	200.0	1170.4	0.6	1725.6	0.9	1125.5	0.6	4.6	0.4	7.1	0.4
C52	Polytrichum piliferum	Moss	Polytrichales	Polytrichaceae	Politrichum	Albertacce	22.0	140.0	0.6	158.6	0.7	399.7	1.8	9.8	0.7	53.6	9.7
C53	Polytrichum juniperinum	Moss	Polytrichales	Polytrichaceae	Politrichum	Albertacce	14.3	14.7	0.1	62.5	0.4	159.9	1.1	8.6	0.4	49.3	5.5
C54	Pogonatum urnigerum	Moss	Polytrichales	Polytrichaceae	Pogonatum	Albertacce	23.8	24.8	0.1	128.9	0.5	373.6	1.6	15.2	0.8	44.8	7.0
C55	Isothecium myosuroides	Moss	Hypnales	Lembophyllaceae	Isothecium	Albertacce	18.4	18.1	0.1	88.1	0.5	361.3	2.0	14.9	0.7	25.5	5.0
C56	Bartramia pomiformis	Moss	Bartramiales	Bartramiaceae	Bartramia	Albertacce	7.0	14.4	0.2	57.7	0.8	440.7	6.3	23.7	2.0	24.3	15.3
C58	Racomitrium aciculare	Moss	Grimmiales	Grimmiaceae	Racomitrium	Albertacce	14.2	32.1	0.2	122.2	0.9	175.8	1.2	23.1	2.0	31.3	3.9
C60	Gymnostomum aeruginosum	Moss	Dicranales	Pottiaceae	Gymnostomum	Tartavella	230.0	422.5	0.2	436.1	0.2	927.8	0.4	8.2	0.2	49.8	2.0
C63	Philonotis fontana	Moss	Bartramiales	Bartramiaceae	Philonotis	Lopigna	228.0	290.9	0.1	318.8	0.1	1046.5	0.5	12.8	0.2	55.5	2.5
C64	Bryum torquescens	Moss	Bryales	Bryaceae	Ptychostomum	Lopigna	33.0	63.8	0.2	121.3	0.4	807.8	2.4	16.3	0.6	38.1	9.3
C65	Leptodon smithii	Moss	Hypnales	Neckeraceae	Leptodon	Lopigna	10.0	26.1	0.3	66.4	0.7	146.9	1.5	21.1	1.4	37.3	5.5
C66	Riccia perennis	Liverwort	Marchantiales	Riccianeae	Riccia	Ficaghjolu	2.3	7.3	0.3	9.8	0.4	43.5	1.9	10.2	0.4	52.7	10.0
C68	Scapania undulata	Liverwort	Jungermanniales	Scapaniaceae	Scapania	Porto	40.8	160.0	0.4	481.3	1.2	990.5	2.4	44.5	5.2	43.1	10.5
C70	Atrichum undulatum	Moss	Polytrichales	Polytrichaceae	Atrichum	Vizzavona	6.0	17.2	0.3	17.3	0.3	79.3	1.3	4.0	0.1	67.2	8.9
C71	Pellia epiphylla	Liverwort	Pelliales	Pelliaceae	Pellia	Vizzavona	48.5	77.8	0.2	180.5	0.4	447.5	0.9	43.7	1.6	70.2	6.5	90.0
C73	Pseudoscleropodium porum	Moss	Hypnales	Brachytheciaceae	Pseudoscleropodium	Vizzavona	21.4	34.5	0.2	37.3	0.2	158.0	0.7	13.7	0.2	35.2	2.6
C74	Ctenidium molluscum	Moss	Hypnales	Myuriaceae	Ctenidium	Vizzavona	21.4	26.4	0.1	32.8	0.2	162.0	0.8	11.0	0.2	53.6	4.1
C75	Rhytidiadelphus triquetrus	Moss	Hypnales	Hylocomiaceae	Hylocomiadelphus	Valley of Restonica	97.0	381.1	0.4	1253.0	1.3	1657.6	1.7	22.4	2.9	41.4	7.1
C77	Diplophyllum albicans	Liverwort	Jungermanniales	Scapaniaceae	Diplopyllum	Vizzavona	8.0	15.1	0.2	43.1	0.5	152.6	1.9	15.3	0.8	3.7	0.7
C80	Hedwigia ciliata	Moss	Hedwigiaceae	Hedwigia	Hedwigia	Valley of Restonica	134.0	223.4	0.2	706.2	0.5	2543.2	1.9	25.8	1.4	33.8	6.4
C82	Grimmia laevigata	Moss	Grimmiales	Grimmiaceae	Grimmia	Valley of Restonica	35.2	126.2	0.4	185.2	0.5	1206.8	3.4	5.9	0.3	26.3	9.0
C83	Tortula muralis	Moss	Dicranales	Pottiaceae	Tortula	Valley of Restonica	11.1	27.9	0.3	110.3	1.0	330.3	3.0	37.5	3.7	35.2	10.5
C85	Pterogonium gracile	Moss	Hypnales	Leucodontaceae	Nogopterium	Valley of Restonica	30.0	41.7	0.1	94.7	0.3	477.8	1.6	24.9	0.8	48.8	7.8
C86	Palustriella commutata	Moss	Hypnales	Amblystegiaceae	Palustriella	Sant'Andrea-di-Boziu	6.3	1.6	0.0	5.1	0.1	41.3	0.7	2.0	0.0	54.9	3.6
C87	Cratoneuron filicinum	Moss	Hypnales	Amblystegiaceae	Cratoneuron	Sant'Andrea-di-Boziu	2.6	2.5	0.1	4.1	0.2	20.9	0.8	2.4	0.0	57.5	4.6
C90	Conocephalum conicum	Liverwort	Marchantiales	Conocephalaceae	Conocepahlum	Sant'Andrea-di-Boziu	71	97.5	0.1	168.6	0.2	872.5	1.2	27.8	0.7	57.8	7.1
C91	Pellia endiviifolia	Liverwort	Pelliales	Pelliaceae	Pellia	Sant'Andrea-di-Boziu	15.8	4.3	0.0	21.3	0.1	92.6	0.6	40.0	0.5	70.0	4.1
C93	Leucodon sciuorides	Moss	Hypnales	Leucodontacea	Leucodon	Sant'Andrea-di-Boziu	28.0	42.9	0.2	80.8	0.3	552.7	2.0	14.2	0.4	0.1	0.0
C94	Aneura pinguis	Liverwort	Metzgeriales	Aneuraceae	Aneura	Sant'Andrea-di-Boziu	4.0	5.3	0.1	24.4	0.6	54.2	1.4	59.9	3.6	47.8	6.5
C95	Eucladium verticillatum	Moss	Dicranales	Pottiaceae	Eucladium	Sant'Andrea-di-Boziu	18.7	15.7	0.1	28.0	0.1	83.0	0.4	6.8	0.1	70.8	3.1
C97	Plagiochilla porelloides	Liverwort	Jungermanniales	Plagiochilaceae	Plagiochila	Vizzavona	105.0	98.2	0.1	394.2	0.4	1715.1	1.6	32.2	1.2	42.5	6.9	53.0
C98	Frullania tamarisci	Liverwort	Porellales	Frullaniaceae	Frullania	Vizzavona	120.0	325.1	0.3	2070.5	1.7	3465.3	2.9	63.0	10.9	58.3	16.8	0.5
C99	Marsupella emarginata	Liverwort	Jungermanniales	Gymnomotriaceae	Marsupella	Valley of Restonica	14.0	29.5	0.2	74.4	0.5	128.1	0.9	46.5	2.5	69.0	6.3
C100	Porella arboris vitae	Liverwort	Porellales	Porellaceae	Porella	Valley of Restonica	4.6	16.1	0.4	66.1	1.4	218.2	4.7	61.3	8.8	75.6	35.9
C101	Thammnobryum alopercum	Moss	Hypnales	Neckeraceae	Thamnobryum	Valley of Restonica	2.1	10.4	0.5	14.0	0.7	47.5	2.3	15.0	1.0	44.2	10.0
J04	Bazzania japonica	Liverwort	Jungermanniales	Lepidoziaceae	Bazzania	Tokushima, Japan	15.3	26.6	0.2	27.1	0.2	46.9	0.3	36.9	0.7	53.3	1.6
J05	Dumortiera hirsuta	Liverwort	Marchantiales	Dumortieraceaea	Dumortiera	Tokushima, Japan	7.8	26.6	0.3	5.0	0.1	52.4	0.7	80.0	0.5	76.7	5.2
J06	Marchantia paleacea	Liverwort	Marchantiales	Marchantiaceae	Marchantia	Tokushima, Japan	7.1	54.6	0.8	25.1	0.4	60.0	0.8	41.8	1.5	70.2	6.0
