# Supplementary material for: Comprehensive comparative metabolome study of a large collection of Corsican bryophytes
Source: Front Plant Sci. 2025 Jan 7;15:1470307. doi: 10.3389/fpls.2024.1470307 (PMC11745878; doi:10.3389/fpls.2024.1470307)
Supplement: Supplementary file 2 [file Table2.xlsx]

## Sheet: Feuil1
ID	Compounds	INCHI key	Origins	Chemical pathway	MW	RT	Positive ion mode			Negative ion mode
					(g.mol-1)	(min)	Cluster index	Adducts	Precursor mass	Cluster index	Adducts	Precursor mass
Ac_1	6.7-dihydroxy-2-methoxyphenanthrene	XHZBVVOKURNCIA-UHFFFAOYSA-N	Isolated from Antitrichia curtipendula	Phenanthrene	240.25	3.58	5498	[M+H]+	285.1027	2085	[M-H]-	239.0706
Ds_1	Apigenin 7-O-[2.4-di-O-(α-L-rhamnopyranosyl)]-β-D-glucopyranoside	JDCYNFJKCLHJFU-KQBZZXFTSA-N	Isolated from Dicranum scoparium	Flavonoid	724.66	1.74	818	[M+H]+	755.2390	466	[M-H]-	723.2157
Ds_2	7-[(O-6-Deoxy-α-L-mannopyranosyl-(1→2)-O-[6-deoxy-α-L-mannopyranosyl-(1→4)]-β-D-glucopyranosyl)oxy]-5-hydroxy-2-(3-hydroxy-4-methoxyphenyl)-4H-1-benzopyran-4-one	WUEFSLPUHKZZOW-WULSZNRTSA-N	Isolated from Dicranum scoparium	Flavonoid	754.69	1.65	664	[M+H]+	725.2289	542	[M-H]-	753.2260
Ds_3	kaempferol-3-β-D-(6-O-trans-p-coumaroyl)glucopyranoside	DVGGLGXQSFURLP-VWMSDXGPSA-N	Isolated from Dicranum scoparium	Flavonoid	594.53					1027	[M-H]-	593.1308
Ds_4	7-hydroxy-2.4.10-trimethoxyphenanthrene	ZUGHWSYSGVMNAI-UHFFFAOYSA-N	Isolated from Dicranum scoparium	Phenanthren	284.31	3.57	6437	[M+H]+	285.1027	11127	[M-H]-	283.0619
Ft_1	Oxo-frullanolide	GUWOXHRGLDZBBS-ZBINZKHDSA-N	Isolated from Frullania tamarisci	Sesquiterpenoid	246.30	2.66	2775	[M+H]+	247.1331	-	-	-
Ft_2	Oxy-frullanolide	NCECWMQYVUVUKL-MXYBEHONSA-N	Isolated from Frullania tamarisci	Sesquiterpenoid	248.32	3.35	4760	[M+H]+	249.1483	-	-	-
Ft_3	Frullanolide	PJPHIAMRKUNVSU-NJZAAPMLSA-N	Isolated from Frullania tamarisci	Sesquiterpenoid	232.32	4.15	7488	[M+H]+	233.1536	-	-	-
						4.16	7607	Fr	151.0769	-	-	-
Ft_4	γ-cyclocostunolide	PJPHIAMRKUNVSU-CORIIIEPSA-N	Isolated from Frullania tamarisci	Sesquiterpenoid	232.32	4.63	9296	[M+H]+	233.1556	-	-	-
						4.63	9293	Fr	151.0755	-	-	-
Ft_5	Tamariscolide: dimer of frullanolide	ZSWWFQJBWLZPLZ-VYVSAZJYSA-N	Isolated from Frullania tamarisci	Dimer of sesquiterpenoid	482.66	5.22	11114	[1/2M+H]+	233.1542	-	-	-
						5.23	11132	[2M+H]+	965.6101	-	-	-
						5.23	11126	[M+H]+	465.3013	-	-	-
Ft_6	Ursulic acid	WCGUUGGRBIKTOS-POPPTPIPSA-N	Isolated from Frullania tamarisci	Triterpenoid	456.70	5.56	-	-		6534	[M+HCOO]-	501.3593
Pe_1	10′- hydroxyperrottetin E	SZYQHLSWPACHMX-UHFFFAOYSA-N	Isolated from Pellia epiphylla	bisbibenzyl	442.54	3.82	6437	[M+H]+	443.1854	3540	[M-H]-	441.1708
Pe_2	Perrottetin E	OCZHVLYTYFWOAX-UHFFFAOYSA-N	Isolated from Pellia epiphylla	bisbibenzyl	426.51	4.05	7215	[M+H]+	427.1904	3932	[M-H]-	425.1758
Pe_3	10′-hydroxyperrottetin E-11-methyl ether	KMUYTJGNZJFKRW-UHFFFAOYSA-N	Isolated from Pellia epiphylla	bisbibenzyl	456.53	4.46	8684	[M+H]+	457.2010	4766	[M-H]-	455.1396
										4773	[2M-H]-	911.3815
Pe_4	Perrottetin E-11-methyl ether	PILUXAFOSRRBKC-UHFFFAOYSA-N	Isolated from Pellia epiphylla	bisbibenzyl	440.53	4.70	9510	[M+H]+	441.2077	5268	[M+HCOO]-	485.1974
Pp_1	Plagiochiline D	SSULSKPILGDMLE-ZJJXDXEASA-N	Isolated from Plagiochila porelloides	Sesquiterpenoid	466.18	2.76	3064	[M+NH4]+	484.2179	-	-	-
Pp_2	Plagiochiline R-15-yl octanoate	IEONHJBGCYPOPW-DXVWBNFASA-N	Isolated from Plagiochila porelloides	Sesquiterpenoid	550.65	4.74	9651	[M+NH4]+	568.3126	-	-	-
Pp_3	Plagiochiline R-15-yl dec-4-enoate	YJRATAGUIRGURS-KVKYOOPYSA-N	Isolated from Plagiochila porelloides	Sesquiterpenoid	576.68	5.05	10655	[M+NH4]+	594.3350	-	-	-
Pp_4	Plagiochiline R-15-yl hexanoate	SRCXBHPQHZTZFB-KYGZLRKMSA-N	Isolated from Plagiochila porelloides	Sesquiterpenoid	522.6	4.13	7487	[M+NH4]+	540.2865	-	-	-
Pp_5	Diplophyllin	OTDVFDVEFZSECW-UHFFFAOYSA-N	Isolated from Plagiochila porelloides	Sesquiterpenoid	232.32	4.35	8240	[M+H]+	233.1500	-	-	-
St_1	Alantolactone	PXOYOCNNSUAQNS-AGNJHWRGSA-N	Standard1	Sesquiterpenoid	232.32	4.15	7488	[M+H]+	233.1536	-	-	-
						4.18	7669	[2M+H]+	465.2998	-	-	-
St_2	Isoalantolactone	CVUANYCQTOGILD-QVHKTLOISA-N	Standard1	Sesquiterpenoid	233.32	4.15	7489	[M+H]+	233.1537	-	-	-
St_3	Telekin	LIDPBIULZNRIJE-QHSBEEBCSA-N	Standard2	Sesquiterpenoid	248.32	2.84	3261	[M+H]+	249.1421	-	-	-
						2.84	3273	[M-H2O+H]+	231.1337	-	-	-
St_4	Parthenolide	KTEXNACQROZXEV-PVLRGYAZSA-N	Standard1	Sesquiterpenoid	248.32	3.09	4013	[M+H]+	231.1381	-	-	-
St_5	Costunolide	HRYLQFBHBWLLLL-IKTIWSOHSA-N	Standard1	Sesquiterpenoid	232.32	3.98	6866	[M+H]+	233.1744	-	-	-
St_6	Dehydrocostus lactone	NETSQGRTUNRXEO-XUXIUFHCSA-N	Standard1	Sesquiterpenoid	230.30	4.00	7137	[M+H]+	231.1380	-	-	-
						4.04	7202	Fr	155.0856	-	-	-
St_7	Artemisine	BLUAFEHZUWYNDE-NNWCWBAJSA-N	Standard1	Sesquiterpenoid	282.33	3.61	5633	[M+H]+	283.1947	-	-	-
St_8	Cinnamolide	UMUMRNRVJNFLPT-KOHJWAIASA-N	Standard1	Sesquiterpenoid	234.33	4.26	7988	[M+H]+	235.1692	-	-	-
St_9	Clerod-3.13(16).14-trien-17-oic acid	IDFBKACEWOZHRY-LYKJFQGKSA-N	Standard2	Diterpenoid	302.45	5.47	11791	[M+H]+	303.2331	6396	[M-H]-	301.2100
St_10	Tanshinone I	AIGAZQPHXLWMOJ-UHFFFAOYSA-N	Standard1	Diterpenoid	276.29	4.34	8257	[M+H]+	277.0866	-	-	-
St_11	Tanshinone IIA	HYXITZLLTYIPOF-UHFFFAOYSA-N	Standard1	Diterpenoid	294.35	4.90	10198	[M+H]+	295.1338	-	-	-
St_12	Betulin	FVWJYYTZTCVBKE-ROUWMTJPSA-N	Standard1	Triterpenoid	442.72	5.50	11874	[M-H2O+H]+	425.3791	-	-	-
St_13	Betulinic acid	QGJZLNKBHJESQX-FZFNOLFKSA-N	Standard1	Triterpenoid	456.71	5.41	11664	[M-H2O+H]+	439.3586	4761	[M-H]-	455.3536
St_14	Celastrol	KQJSQWZMSAGSHN-JJWQIEBTSA-N	Standard1	Triterpenoid	450.61	5.29	11278	[M+H]+	451.2933	-	-	-
						5.30	11305	[2M+H]+	901.5642	-	-	-
St_15	Riccardin G	XLGPTVJCHRTFPZ-UHFFFAOYSA-N	Standard2	Bisbibenzyl	438.52	4.44	8606	[M+H]+	439.1784	4761	[M-H]-	437.1827
						4.43	8591	[2M+H]+	877.3730	-	-	-
